# Supplementary material for: Domestication constrains the ability of dogs to convey emotions via facial expressions in comparison to their wolf ancestors
Source: Sci Rep. 2024 May 7;14:10491. doi: 10.1038/s41598-024-61110-6 (PMC11076640; doi:10.1038/s41598-024-61110-6)
Supplement: Supplementary file 1 — Supplementary Information 1. [file 41598_2024_61110_MOESM1_ESM.csv]

ROWNUM	Actual	Predicted	Freq	ActualFreq	Percent
1	Anger	Anger	65	94	69.14893617
2	Anger	Fear	2	94	2.127659574
3	Anger	Interest	0	94	0
4	Anger	Surprise	1	94	1.063829787
5	Anger	Curiosity	0	94	0
6	Anger	Happy	0	94	0
7	Anger	Joy	11	94	11.70212766
8	Anger	Anxious	4	94	4.255319149
9	Anger	Friendly	11	94	11.70212766
10	Anxious	Surprise	0	22	0
11	Anxious	Joy	0	22	0
12	Anxious	Interest	0	22	0
13	Anxious	Happy	1	22	4.545454545
14	Anxious	Anger	3	22	13.63636364
15	Anxious	Fear	0	22	0
16	Anxious	Friendly	4	22	18.18181818
17	Anxious	Curiosity	0	22	0
18	Anxious	Anxious	14	22	63.63636364
19	Curiosity	Joy	0	22	0
20	Curiosity	Happy	0	22	0
21	Curiosity	Surprise	4	22	18.18181818
22	Curiosity	Interest	1	22	4.545454545
23	Curiosity	Friendly	3	22	13.63636364
24	Curiosity	Fear	0	22	0
25	Curiosity	Curiosity	13	22	59.09090909
26	Curiosity	Anger	1	22	4.545454545
27	Curiosity	Anxious	0	22	0
28	Fear	Interest	0	16	0
29	Fear	Friendly	8	16	50
30	Fear	Joy	0	16	0
31	Fear	Curiosity	0	16	0
32	Fear	Happy	0	16	0
33	Fear	Surprise	2	16	12.5
34	Fear	Fear	1	16	6.25
35	Fear	Anxious	0	16	0
36	Fear	Anger	5	16	31.25
37	Friendly	Fear	1	289	0.346020761
38	Friendly	Interest	26	289	8.996539792
39	Friendly	Anger	5	289	1.730103806
40	Friendly	Anxious	5	289	1.730103806
41	Friendly	Friendly	217	289	75.08650519
42	Friendly	Joy	16	289	5.53633218
43	Friendly	Surprise	6	289	2.076124567
44	Friendly	Curiosity	5	289	1.730103806
45	Friendly	Happy	8	289	2.76816609
46	Happy	Surprise	0	15	0
47	Happy	Joy	2	15	13.33333333
48	Happy	Happy	4	15	26.66666667
49	Happy	Anger	0	15	0
50	Happy	Fear	0	15	0
51	Happy	Interest	1	15	6.666666667
52	Happy	Anxious	0	15	0
53	Happy	Friendly	8	15	53.33333333
54	Happy	Curiosity	0	15	0
55	Interest	Joy	0	47	0
56	Interest	Surprise	3	47	6.382978723
57	Interest	Interest	34	47	72.34042553
58	Interest	Happy	0	47	0
59	Interest	Friendly	10	47	21.27659574
60	Interest	Curiosity	0	47	0
61	Interest	Anger	0	47	0
62	Interest	Fear	0	47	0
63	Interest	Anxious	0	47	0
64	Joy	Joy	118	212	55.66037736
65	Joy	Interest	1	212	0.471698113
66	Joy	Friendly	54	212	25.47169811
67	Joy	Happy	6	212	2.830188679
68	Joy	Surprise	4	212	1.886792453
69	Joy	Fear	0	212	0
70	Joy	Curiosity	3	212	1.41509434
71	Joy	Anxious	4	212	1.886792453
72	Joy	Anger	22	212	10.37735849
73	Surprise	Friendly	6	36	16.66666667
74	Surprise	Joy	2	36	5.555555556
75	Surprise	Anxious	0	36	0
76	Surprise	Fear	0	36	0
77	Surprise	Interest	3	36	8.333333333
78	Surprise	Anger	0	36	0
79	Surprise	Curiosity	0	36	0
80	Surprise	Happy	0	36	0
81	Surprise	Surprise	25	36	69.44444444
