# Supplementary material for: Domestication constrains the ability of dogs to convey emotions via facial expressions in comparison to their wolf ancestors
Source: Sci Rep. 2024 May 7;14:10491. doi: 10.1038/s41598-024-61110-6 (PMC11076640; doi:10.1038/s41598-024-61110-6)
Supplement: Supplementary file 2 — Supplementary Information 2. [file 41598_2024_61110_MOESM2_ESM.csv]

ROWNUM	Actual	Predicted	Freq	ActualFreq	Percent
1	Anger	Anger	129	158	81.64556962
2	Anger	Fear	10	158	6.329113924
3	Anger	Interest	1	158	0.632911392
4	Anger	Surprise	0	158	0
5	Anger	Curiosity	0	158	0
6	Anger	Happy	3	158	1.898734177
7	Anger	Joy	5	158	3.164556962
8	Anger	Anxious	1	158	0.632911392
9	Anger	Friendly	9	158	5.696202532
10	Anxious	Surprise	2	22	9.090909091
11	Anxious	Joy	0	22	0
12	Anxious	Interest	2	22	9.090909091
13	Anxious	Happy	1	22	4.545454545
14	Anxious	Anger	2	22	9.090909091
15	Anxious	Fear	0	22	0
16	Anxious	Friendly	0	22	0
17	Anxious	Curiosity	0	22	0
18	Anxious	Anxious	15	22	68.18181818
19	Curiosity	Joy	0	16	0
20	Curiosity	Happy	0	16	0
21	Curiosity	Surprise	1	16	6.25
22	Curiosity	Interest	0	16	0
23	Curiosity	Friendly	0	16	0
24	Curiosity	Fear	0	16	0
25	Curiosity	Curiosity	15	16	93.75
26	Curiosity	Anger	0	16	0
27	Curiosity	Anxious	0	16	0
28	Fear	Interest	6	69	8.695652174
29	Fear	Friendly	13	69	18.84057971
30	Fear	Joy	1	69	1.449275362
31	Fear	Curiosity	0	69	0
32	Fear	Happy	0	69	0
33	Fear	Surprise	7	69	10.14492754
34	Fear	Fear	36	69	52.17391304
35	Fear	Anxious	0	69	0
36	Fear	Anger	6	69	8.695652174
37	Friendly	Fear	12	136	8.823529412
38	Friendly	Interest	7	136	5.147058824
39	Friendly	Anger	10	136	7.352941176
40	Friendly	Anxious	4	136	2.941176471
41	Friendly	Friendly	92	136	67.64705882
42	Friendly	Joy	4	136	2.941176471
43	Friendly	Surprise	0	136	0
44	Friendly	Curiosity	0	136	0
45	Friendly	Happy	7	136	5.147058824
46	Happy	Surprise	1	32	3.125
47	Happy	Joy	3	32	9.375
48	Happy	Happy	19	32	59.375
49	Happy	Anger	0	32	0
50	Happy	Fear	3	32	9.375
51	Happy	Interest	2	32	6.25
52	Happy	Anxious	0	32	0
53	Happy	Friendly	4	32	12.5
54	Happy	Curiosity	0	32	0
55	Interest	Joy	0	43	0
56	Interest	Surprise	1	43	2.325581395
57	Interest	Interest	38	43	88.37209302
58	Interest	Happy	0	43	0
59	Interest	Friendly	2	43	4.651162791
60	Interest	Curiosity	1	43	2.325581395
61	Interest	Anger	0	43	0
62	Interest	Fear	1	43	2.325581395
63	Interest	Anxious	0	43	0
64	Joy	Joy	18	39	46.15384615
65	Joy	Interest	1	39	2.564102564
66	Joy	Friendly	6	39	15.38461538
67	Joy	Happy	4	39	10.25641026
68	Joy	Surprise	1	39	2.564102564
69	Joy	Fear	5	39	12.82051282
70	Joy	Curiosity	0	39	0
71	Joy	Anxious	0	39	0
72	Joy	Anger	4	39	10.25641026
73	Surprise	Friendly	0	44	0
74	Surprise	Joy	3	44	6.818181818
75	Surprise	Anxious	1	44	2.272727273
76	Surprise	Fear	1	44	2.272727273
77	Surprise	Interest	3	44	6.818181818
78	Surprise	Anger	1	44	2.272727273
79	Surprise	Curiosity	0	44	0
80	Surprise	Happy	0	44	0
81	Surprise	Surprise	35	44	79.54545455
