# Supplementary material for: Domestication constrains the ability of dogs to convey emotions via facial expressions in comparison to their wolf ancestors
Source: Sci Rep. 2024 May 7;14:10491. doi: 10.1038/s41598-024-61110-6 (PMC11076640; doi:10.1038/s41598-024-61110-6)
Supplement: Supplementary file 3 — Supplementary Information 3. [file 41598_2024_61110_MOESM3_ESM.r]

# Code to conduct lda analysis (Hobkirk & Twiss 2023)


rm(list=ls())

objects()
search()

## load packages ##
library(vegan)
library(MASS)
library(goeveg)
library(dplyr)
library(ggplot2)
library(scales)
library(dplyr)

## WOLF DATA:
DAT2 <- read.csv(file="HOBKIRK-LDA_wolfDAT2-180302.csv",  header = TRUE)
str(DAT2)
names(DAT2)

#DOG DATA:
DAT2 <- read.csv(file="HOBKIRK-LDA_dogDAT2-180404.csv",  header = TRUE)

# check structure is oK
str(DAT2)

table(DAT2$AFFECTIVE)

# LDA ANALYSIS WITH Cross-Validation
lda.cv <- lda(AFFECTIVE ~ .-INDEX, CV=TRUE, data = DAT2)

# create confusion matrix - WOLF
lda.cv.wolf <- as.data.frame(table(DAT2$AFFECTIVE, lda.cv$class, 
                                   dnn = c('Actual Group','Predicted Group')))

# create confusion matrix - DOG
lda.cv.dog <- as.data.frame(table(DAT2$AFFECTIVE, lda.cv$class, 
                                  dnn = c('Actual Group','Predicted Group')))
# creates a dataframe which each combo of predicted and actual AFFECTIVE 
# and the freq of cases in each


# CALCULATIONS OF 'SUCCESS' or not of the classification
correct <- subset(lda.cv.wolf, Actual.Group == Predicted.Group)
correct.sum <- sum(correct$Freq)

incorrect <- subset(lda.cv.wolf, Actual.Group != Predicted.Group)
incorrect.sum <- sum(incorrect$Freq)

error <- incorrect.sum / (incorrect.sum + correct.sum) * 100
# error = percent INCORRECT


# =====================================================

# PREPARE DATA FOR CONFUSION matrix plots??
#  http://www.sthda.com/english/wiki/ggplot2-quick-correlation-matrix-heatmap-r-software-and-data-visualization

#build confusion matrix

actual <- as.data.frame(table(DAT2$AFFECTIVE)) # get counts of actual AFFECTIVE STATES
names(actual) = c("Actual","ActualFreq")

#WOLF
confusion = lda.cv.wolf # copy our lda output to a dataframe called confusion

#DOG 
confusion = lda.cv.dog # copy our lda output to a dataframe called confusion

names(confusion) = c("Actual","Predicted","Freq")

#calculate percentage of test cases based on actual frequency
confusion = merge(confusion, actual, by=c("Actual"))
confusion$Percent = confusion$Freq/confusion$ActualFreq*100


#render plot
# we use three different layers
# first we draw tiles and fill color based on percentage of test cases
tile <- ggplot() +
  geom_tile(aes(x=Actual, y=Predicted,fill=Percent),data=confusion, color="black",size=0.3) +
  labs(x="Actual",y="Predicted")
tile = tile + 
  geom_text(aes(x=Actual,y=Predicted, label=sprintf("%.1f", Percent)),data=confusion, size=5, colour="black") +   #  "%.1f" = 1 dp, "%.0f" = round to whole number
  scale_fill_gradient(low="white",high="red", limits=c(0, 100))


# lastly we draw diagonal tiles. We use alpha = 0 so as not to hide previous layers but use size=0.3 to highlight border
tile = tile + 
  geom_tile(aes(x=Actual,y=Predicted),data=subset(confusion, as.character(Actual)==as.character(Predicted)), color="black",size=0.75, fill="black", alpha=0) 

#render - plot the matrix
tile

tile + 
  
  theme(axis.text.x = element_text(color = "grey20", size = 12, angle = 90, hjust = 1, vjust = 0.3, face = "plain"),
        axis.text.y = element_text(color = "grey20", size = 12, angle = 0, hjust = 1, vjust = 0.3, face = "plain"),  
        legend.title = element_text(size = 14, margin = margin(0, 20, 10, 0)),  # key title
        legend.text = element_text(color = "grey20", size = 12, angle = 0, hjust = 0, vjust = 0.3, face = "plain"),  #key numbers font
        axis.title.x = element_text(margin = margin(20, 20, 20, 20), size = 18),  # x axis title
        axis.title.y = element_text(margin = margin(0, 20, 0, 10), size = 18))  # y axis title

#~~~~~~~~~~~~~~~~~~~~~~~~~~~~~~~~~~~~~~~~~
ggsave("Fig2_wolf_matrix.tiff",dpi=300, device = tiff)

ggsave("Fig3_dog_matrix.tiff",dpi=300, device = tiff)
