# Supplementary material for: Domestication constrains the ability of dogs to convey emotions via facial expressions in comparison to their wolf ancestors
Source: Sci Rep. 2024 May 7;14:10491. doi: 10.1038/s41598-024-61110-6 (PMC11076640; doi:10.1038/s41598-024-61110-6)
Supplement: Supplementary file 5 — Supplementary Information 5. [file 41598_2024_61110_MOESM5_ESM.xlsx]

## Sheet: feuille1
	AFFECTIVE STATE
BREED	Anger	Anxious	Curiosity	Fear	Friendly	Happy	Interest	Joy	Surprise	Total
Akita	3 (25%/3%)	0 (0%/0%)	2 (17%/9%)	1 (8%/6%)	4 (33%/1%)	0 (0%/0%)	1 (8%/2%)	0 (0%/0%)	1 (8%/3%)	12 (2%)
Akita X Rottweiler	0 (0%/0%)	0 (0%/0%)	2 (100%/9%)	0 (0%/0%)	0 (0%/0%)	0 (0%/0%)	0 (0%/0%)	0 (0%/0%)	0 (0%/0%)	2 (0.3%)
American Bull Dog	8 (31%/9%)	0 (0%/0%)	0 (0%/0%)	0 (0%/0%)	2 (8%/1%)	3 (12%/20%)	4 (15%/9%)	5 (19%/2%)	4 (15%/11%)	26 (3%)
Basset Hound	0 (0%/0%)	0 (0%/0%)	1 (5%/5%)	0 (0%/0%)	17 (89%/6%)	0 (0%/0%)	1 (5%/2%)	0 (0%/0%)	0 (0%/0%)	19 (3%)
Beagle	1 (6%/1%)	0 (0%/0%)	2 (11%/9%)	0 (0%/0%)	2 (11%/1%)	0 (0%/0%)	4 (22%/9%)	8 (44%/4%)	1 (6%/3%)	18 (2%)
Border Collie	2 (3%/2%)	1 (1%/5%)	2 (3%/9%)	0 (0%/0%)	42 (62%/15%)	1 (1%/7%)	2 (3%/4%)	17 (25%/8%)	1 (1%/3%)	68 (9%)
Border Collie X	0 (0%/0%)	0 (0%/0%)	0 (0%/0%)	1 (12%/6%)	2 (25%/1%)	1 (12%/7%)	0 (0%/0%)	3 (38%/1%)	1 (12%/3%)	8 (1%)
Boxer Dog	0 (0%/0%)	2 (4%/9%)	0 (0%/0%)	4 (7%/25%)	29 (54%/10%)	1 (2%/7%)	4 (7%/9%)	11 (20%/5%)	3 (6%/8%)	54 (7%)
Boxer Dog X	5 (56%/5%)	0 (0%/0%)	0 (0%/0%)	0 (0%/0%)	4 (44%/1%)	0 (0%/0%)	0 (0%/0%)	0 (0%/0%)	0 (0%/0%)	9 (1%)
Boxer Dog X Labrador Retreiver	0 (0%/0%)	0 (0%/0%)	0 (0%/0%)	0 (0%/0%)	4 (100%/1%)	0 (0%/0%)	0 (0%/0%)	0 (0%/0%)	0 (0%/0%)	4 (1%)
Chihuahua X	0 (0%/0%)	0 (0%/0%)	0 (0%/0%)	0 (0%/0%)	0 (0%/0%)	0 (0%/0%)	0 (0%/0%)	2 (100%/1%)	0 (0%/0%)	2 (0.3%)
Daschund	6 (43%/6%)	1 (7%/5%)	0 (0%/0%)	0 (0%/0%)	2 (14%/1%)	0 (0%/0%)	2 (14%/4%)	2 (14%/1%)	1 (7%/3%)	14 (2%)
English Cocker Spaniel	1 (4%/1%)	0 (0%/0%)	1 (4%/5%)	0 (0%/0%)	15 (65%/5%)	0 (0%/0%)	0 (0%/0%)	6 (26%/3%)	0 (0%/0%)	23 (3%)
English Springer Spaniel	1 (3%/1%)	2 (6%/9%)	0 (0%/0%)	0 (0%/0%)	8 (24%/3%)	5 (15%/33%)	3 (9%/6%)	13 (39%/6%)	1 (3%/3%)	33 (4%)
German Shepherd Dog	4 (20%/4%)	0 (0%/0%)	1 (5%/5%)	0 (0%/0%)	10 (50%/3%)	0 (0%/0%)	1 (5%/2%)	1 (5%/0.5%)	3 (15%/8%)	20 (3%)
German Shepherd Dog X	4 (21%/4%)	0 (0%/0%)	0 (0%/0%)	0 (0%/0%)	9 (47%/3%)	0 (0%/0%)	4 (21%/9%)	2 (11%/1%)	0 (0%/0%)	19 (3%)
German Shepherd Dog X Siberian Husky	0 (0%/0%)	0 (0%/0%)	1 (6%/5%)	0 (0%/0%)	7 (44%/2%)	0 (0%/0%)	1 (6%/2%)	4 (25%/2%)	3 (19%/8%)	16 (2%)
German Shepherd Dog X Staffordshire Bull Terrier	0 (0%/0%)	0 (0%/0%)	0 (0%/0%)	0 (0%/0%)	5 (83%/2%)	0 (0%/0%)	1 (17%/2%)	0 (0%/0%)	0 (0%/0%)	6 (1%)
German Shorhaired Pointer	0 (0%/0%)	0 (0%/0%)	1 (9%/5%)	1 (9%/6%)	1 (9%/0.3%)	0 (0%/0%)	5 (45%/11%)	2 (18%/1%)	1 (9%/3%)	11 (1%)
Greyhound	8 (19%/9%)	1 (2%/5%)	0 (0%/0%)	1 (2%/6%)	6 (14%/2%)	0 (0%/0%)	2 (5%/4%)	24 (56%/11%)	1 (2%/3%)	43 (6%)
Jack Russel Terrier	6 (30%/6%)	0 (0%/0%)	1 (5%/5%)	1 (5%/6%)	9 (45%/3%)	0 (0%/0%)	0 (0%/0%)	2 (10%/1%)	1 (5%/3%)	20 (3%)
Jack Russel Terrier X	2 (18%/2%)	0 (0%/0%)	1 (9%/5%)	0 (0%/0%)	2 (18%/1%)	0 (0%/0%)	0 (0%/0%)	5 (45%/2%)	1 (9%/3%)	11 (1%)
Japanese Chin	7 (25%/7%)	7 (25%/32%)	1 (4%/5%)	0 (0%/0%)	1 (4%/0.3%)	0 (0%/0%)	1 (4%/2%)	10 (36%/5%)	1 (4%/3%)	28 (4%)
Labrador Retriever	1 (3%/1%)	0 (0%/0%)	1 (3%/5%)	2 (6%/12%)	22 (69%/8%)	0 (0%/0%)	0 (0%/0%)	5 (16%/2%)	1 (3%/3%)	32 (4%)
Labrador Retriever X	6 (60%/6%)	0 (0%/0%)	0 (0%/0%)	0 (0%/0%)	3 (30%/1%)	0 (0%/0%)	0 (0%/0%)	0 (0%/0%)	1 (10%/3%)	10 (1%)
Lhasa Apso	5 (28%/5%)	0 (0%/0%)	0 (0%/0%)	0 (0%/0%)	3 (17%/1%)	0 (0%/0%)	3 (17%/6%)	4 (22%/2%)	3 (17%/8%)	18 (2%)
Lurcher	3 (12%/3%)	4 (17%/18%)	1 (4%/5%)	1 (4%/6%)	9 (38%/3%)	0 (0%/0%)	3 (12%/6%)	2 (8%/1%)	1 (4%/3%)	24 (3%)
Saluki	1 (33%/1%)	0 (0%/0%)	0 (0%/0%)	0 (0%/0%)	1 (33%/0.3%)	1 (33%/7%)	0 (0%/0%)	0 (0%/0%)	0 (0%/0%)	3 (0.4%)
Shih Tzu	0 (0%/0%)	0 (0%/0%)	0 (0%/0%)	0 (0%/0%)	10 (32%/3%)	0 (0%/0%)	1 (3%/2%)	19 (61%/9%)	1 (3%/3%)	31 (4%)
Siberian Husky	3 (6%/3%)	0 (0%/0%)	0 (0%/0%)	3 (6%/19%)	13 (25%/4%)	1 (2%/7%)	2 (4%/4%)	28 (54%/13%)	2 (4%/6%)	52 (7%)
Staffordshire Bull Terrier	1 (10%/1%)	0 (0%/0%)	2 (20%/9%)	0 (0%/0%)	4 (40%/1%)	0 (0%/0%)	0 (0%/0%)	3 (30%/1%)	0 (0%/0%)	10 (1%)
Staffordshire Bull Terrier	7 (15%/7%)	4 (9%/18%)	0 (0%/0%)	1 (2%/6%)	24 (51%/8%)	2 (4%/13%)	2 (4%/4%)	6 (13%/3%)	1 (2%/3%)	47 (6%)
Staffordshire Bull Terrier X	1 (8%/1%)	0 (0%/0%)	1 (8%/5%)	0 (0%/0%)	9 (69%/3%)	0 (0%/0%)	0 (0%/0%)	2 (15%/1%)	0 (0%/0%)	13 (2%)
Terrier X	0 (0%/0%)	0 (0%/0%)	0 (0%/0%)	0 (0%/0%)	2 (100%/1%)	0 (0%/0%)	0 (0%/0%)	0 (0%/0%)	0 (0%/0%)	2 (0.3%)
Whippet	8 (24%/9%)	0 (0%/0%)	0 (0%/0%)	0 (0%/0%)	2 (6%/1%)	0 (0%/0%)	0 (0%/0%)	22 (67%/10%)	1 (3%/3%)	33 (4%)
X-breed	0 (0%/0%)	0 (0%/0%)	1 (8%/5%)	0 (0%/0%)	6 (50%/2%)	0 (0%/0%)	0 (0%/0%)	4 (33%/2%)	1 (8%/3%)	12 (2%)
Total	94 (12%)	22 (3%)	22 (3%)	16 (2%)	289 (38%)	15 (2%)	47 (6%)	212 (28%)	36 (5%)	753 (100%)
